# Supplementary material for: Dietary Outcomes of the ‘Healthy Youngsters, Healthy Dads’ Randomised Controlled Trial
Source: Nutrients. 2021 Sep 22;13(10):3306. doi: 10.3390/nu13103306 (PMC8541030; doi:10.3390/nu13103306)
Supplement: Supplementary file 1 [file nutrients-13-03306-s001.zip]

Archive with 1 entries (1 files):
- nutrients-1366718-supplementary.pdf
